# Supplementary material for: The perspectives of individuals with incomplete spinal cord injury on measuring the intensity of balance challenge during reactive balance training: A qualitative study
Source: PLoS One. 2026 Jun 25;21(6):e0352139. doi: 10.1371/journal.pone.0352139 (PMC13298735; doi:10.1371/journal.pone.0352139)
Supplement: S1 Table — Additional participant quotes by theme and sub-theme. (XLSX) [file pone.0352139.s001.xlsx]

## Sheet: Sheet1
Theme	Sub-theme	Supplementary quotes	Participant ID
1. Influence of task familiarity on perceived balance challenge	1.1 Challenges of novel tasks	“My ankles… at the beginning had a little bit of soreness because they were working, like I usually don’t do that kind of activity. So that was definitely a challenge.”	RBT10
		“Side steps I still find very difficult… even walking backwards I find a little bit difficult, it’s more of a challenge.”	RBT13
		“Tandem format was challenging as well… but again, with practice it became easier.”	RBT15
		“Yeah, I mean some of them I never did before. Yeah, and that’s very good.”	RBT16
	1.2 Repetition reduces perceived challenge	“Like if I tell you repeat it over and over again… if we did more of those, I would’ve probably had more confidence.”	RBT13
		“It’s gotten easier and, you know, it actually helps me with just standing, because I’m more aware of my balance now than before.”	RBT19
		“Yes, initially it was [challenging], but the challenge has gone down as my muscle strength has increased and my balance has improved.”	RBT20
2. Influence of fear of falling on perceived balance challenge	2.1 Fear as a determinant of high intensity of balance challenge	“Anything that increases the sense of frightening or when I get scared, that’s mostly challenging for me.”	RBT14
		“Those that make me feel I’m losing my balance or I’m going to lose my balance anytime, those are definitely the challenging [ones] we’re talking about.”	RBT14
	2.2 Emotional and physical safety considerations	“I knew I had fallen if not for the harness… those I would give a nine or a ten.”	RBT18
		“Now I feel more comfortable going into a crowded area where I could get a shove or a push… I was always very much concerned about going to this kind of [place] before.”	RBT15
3. Misuse of the ordinal scale	3.1 Tracking personal progress	“It gives you a scale to show and mark and scale your productivity.”	RBT20
		“I remember when I first started this… I was doing like 6 and 7s… things started to progress differently and now we’re at lots of 3s.”	RBT11
		“It’s a scale for me to judge myself, okay? If you didn’t have that scale I wouldn’t know how to judge myself.”	RBT11
	3.2 Comparing performance to pre-injury	“I related it to before my accident… so that’s where I would then do the ranking from there.”	RBT15
		“I also related it to prior to my accident kind of thing to how I felt confident about doing all of that and now compared to then.”	RBT15
	3.3 Controlling the difficulty level of tasks	“If I go down really low, yeah, they’re going to make me scared. So that’s why I never went to the further end of the scale of the very difficult.”	RBT19
		“The more help I would need I’d rate higher up… I think if you rate lower they can push you more.”	RBT13
		“I knew that if I said it was easy they’d make it harder, so I didn’t go to the very easy numbers.”	RBT19
4. Ambiguity of the ordinal scale	4.1 The ordinal scale was confusing to use	“Not really, unless it helps you people, but even then, in my case the answers aren’t necessarily the same as it was the day before.”	RBT17
		“It was sort of confusing… I’m sort of pulling [a number]; if it was very difficult I just say it’s difficult.”	RBT17
	4.2 Challenges using the extremes of the ordinal scale	“Ten is probably too many [points].”	RBT07
		“You need some kind of rating and 1 to 10 is fine. Maybe 1 to 5 would be easier for me."	RBT16
5. Concern of the time demand of scales	5.1 Training time prioritized over rating time	“It is very much detailed… I think it would take too much time during the performance of the therapy.”	RBT15
		“If you ask all those questions, you’re probably spending more time in between exercises.”	RBT10
	5.2 Preference for simplicity and clinician’s expertise to measure balance challenge	“I mean intuition, sometimes is pretty accurate… I think the therapist can assess it just by watching.”	RBT16
		“I think it’s good to ask with a scale for sure, ’cause then you get a feel of where the person’s at… but maybe make it a little more direct.”	RBT10
